# Supplementary material for: GPU-accelerated connectome discovery at scale
Source: Nat Comput Sci. 2022 May 30;2(5):298–306. doi: 10.1038/s43588-022-00250-z (PMC10766542; doi:10.1038/s43588-022-00250-z)
Supplement: Supplementary file 3 — List of cognitive scores used for behavioral prediction. [file 43588_2022_250_MOESM3_ESM.xlsx]

## Sheet: Sheet1
Supplementary Data File 1
#	Score category	Score name	Score description
1	Cognition	PicSeq_AgeAdj	A measure of episodic memory tested using the Picture Sequence Memory Test
2		CardSort_AgeAdj	A measure of cognitive flexibility tested using Dimensional Change Card Sort (DCCS) Test
3		Flanker_AgeAdj	A measure of attention and inhibitory control tested using the Flanker Test
4		PMAT24_A_CR	Number of correct responses in the Penn Matrix Test for fluid intelligence
5		ReadEng_AgeAdj	A measure of language reading ability tested using the Reading Recognition Test
6		PicVocab_AgeAdj*	A measure of receptive vocabulary tested using the Picture Vocabulary test.
7		ProcSpeed_AgeAdj*	A measure of processing speed tested using the Comparison processing Speed Test
8		DDisc_AUC_40K	Area Under the Curve for Discounting of $40, in the Delay Discounting Test for self-regulation
9		VSPLOT_TC	Number of total correct responses in the Variable Short Penn Line Orientation Test for spatial orientation
10		SCPT_SEN	Sensitivity measured in the Short Penn Continuous Performance Test for sustained attention
11		SCPT_SPEC	Specificity measured in the Short Penn Continuous Performance Test for sustained attention
12		IWRD_TOT	Total number of correct responses in the Penn Word Memory Test for verbal episodic memory
13		ListSort_AgeAdj	Measure of working memory abilities, tested using the List Sorting Working Memory Test
14	Personality	MMSE_Score	Mini Mental State Examination score for cognitive status.
15		PQSI_Score	Pittsburgh Sleep Quality Index
16		Endurance_AgeAdj	Cardiovascular endurance measured using the 2-minute Endurance Walk Test.
17		GaitSpeed_Comp	Time taken to walk 4 meters in the 4-18 Meter Walk Gait Speed Test
18		Dexterity_AgeAdj	Test of manual dexterity measured using the 9-hole Pegboard Dexterity Test
19		Strength_AgeAdj	Measure of force generated with dominant hand in the measured using the Grip Strength Test
20		Odor_AgeAdj	Score obtained in the Odor Identification Test
21		PainInterf_Tscore	Self-reported measure of how much pain interferes with other life activities
22		Taste_AgeAdj	Score obtained in the Taste Intensity Test
23		Mars_Final	Final score of contrast sensitivity measured using the Mars Contrast Sensitivity Test
24		Emotion_Task_Face_Acc	Face-matching accuracy in the Emotion Task (In-Scanner)
25		Emotion_Task_Shape_Acc	Shape-matching accuracy in the Emotion Task (In-Scanner)
26		Language_Task_Math_Avg_Difficulty_Level	Difficulty level in the math subtask of the Language Task (In-Scanner)
27		Language_Task_Story_Avg_Difficulty_Level	Difficulty level in the story subtask of the Language Task (In-Scanner)
28		Relational_Task_Match_Acc	Accuracy in the object matching subtask of the Relational Task (In-Scanner)
29		Relational_Task_Rel_Acc	Accuracy in the object relation subtask of the Relational Task (In-Scanner)
30		Social_Task_Perc_Random	Percent of stimuli rated as “random” in the Social task (In-Scanner)
31		Social_Task_Perc_TOM	Percent of stimuli rated as “social” (Theory of Mind) in the Social task (In-Scanner)
32		WM_Task_Acc	Average accuracy across all subtasks in the Working Memory Task (In_Scanner)
33		NEOFAC_A	Personality agreeableness measured using the Five Factor Model of human personality
34		NEOFAC_O	Personality openness measured using the Five Factor Model of human personality
35		NEOFAC_C	Personality conscientiousness measured using the Five Factor Model of human personality
36		NEOFAC_N	Personality neuroticism measured using the Five Factor Model of human personality
37		NEOFAC_E*	Personality extroversion measured using the Five Factor Model of human personality
38	Emotion	ER40_CR	Number of correct responses in the Penn Emotion Recognition Test
39		ER40_ANG	Number of correct anger identifications in the Penn Emotion Recognition Test
40		ER40_FEAR	Number of correct fear identifications in the Penn Emotion Recognition Test
41		ER40_HAP*	Number of correct happy identifications in the Penn Emotion Recognition Test
42		ER40_NOE*	Number of correct neutral identifications in the Penn Emotion Recognition Test
43		ER40_SAD	Number of correct sad identifications in the Penn Emotion Recognition Test
44		AngAffect_Unadj	Self-reported score based on a survey to assess anger as an emotion
45		AngHostil_Unadj	Self-reported score based on a survey to assess hostility
46		AngAggr_Unadj	Self-reported score based on a survey to assess physical aggression
47		FearAffect_Unadj	Self-reported score based on a survey to assess fear
48		FearSomat_Unadj	Self-reported score based on a survey to assess somatic symptoms related to arousal
49		Sadness_Unadj	Self-reported sadness score based on a survey
50		LifeSatisf_Unadj	Self-reported score on a participant’s general and domain-specific life satisfaction
51		MeanPurp_Unadj	Self-reported score on a participant’s life purpose and meaning
52		PostAffect_Unadj	Self-reported score on a participant’s positive affect
53		Friendship_Unadj	Self-reported score of companionship
54		Loneliness_Unadj	Self-reported score of loneliness
55		PercHostil_Unadj	Self-reported score of perceived hostility (social distress)
56		PercReject_Unadj	Self-reported score of perceived rejection (social distress)
57		EmotSupp_Unadj	Self-reported score of perceived emotional support (social support)
58		InstruSupp_Unadj	Self-reported score of perceived material and functional support (social support)
59		PercStress_Unadj	Self-reported score of perceived stress
60		SelfEff_Unadj	Self-reported score of a participant’s belief about their efficacy
List of cognitive scores. Note, the five scores highlighted with asterisks indicate those that were minimally correlated amongst themselves.
