# Supplementary material for: GPU-accelerated connectome discovery at scale
Source: Nat Comput Sci. 2022 May 30;2(5):298–306. doi: 10.1038/s43588-022-00250-z (PMC10766542; doi:10.1038/s43588-022-00250-z)
Supplement: Supplementary file 4 — Correlations between the best predicted cognitive scores fiber features for the top connections. [file 43588_2022_250_MOESM4_ESM.xlsx]

## Sheet: Sheet1
Supplementary Data File 2
		Number of fibers		Volume		Length
		r-value	p-value	r-value	p-value	r-value	p-value
ReadEng
1	Superior frontal – frontal pole, right	0.19	0.006	0.15	0.039	0.02	0.785
2	Precentral – transverse temporal, right	-0.25	<0.001	-0.2	0.005	-0.07	0.323
3	Cuneus – parahippocampal, right	-0.17	0.019	-0.15	0.03	0.15	0.029
4	Inferior parietal – supramarginal, left	0.21	0.004	0.02	0.769	-0.02	0.806
5	Bank of the superior temporal sulcus – pars orbitalis, right	-0.12	0.096	0.02	0.755	-0.13	0.068
PicVocab
1	Inferior temporal – temporal pole, right	-0.16	0.024	-0.18	0.011	-0.02	0.758
2	Superior parietal – supramarginal, left	0.25	<0.001	0.06	0.376	0.09	0.225
3	Rostral middle frontal – superior frontal, right	0.12	0.086	0.01	0.904	0.11	0.105
4	Pars triangularis – temporal pole, right	-0.1	0.147	-0.04	0.57	-0.1	0.147
5	Inferior parietal – pars opercularis, right	-0.07	0.349	0.01	0.882	0.36	<0.001
DDisc AUC 40K
1	Pars orbitalis – pars triangularis, right	0.27	<0.001	0.13	0.075	-0.03	0.675
2	Postcentral – precentral, left	0.15	0.03	0.07	0.299	0.15	0.039
3	Pericalcarine – frontal pole, left	0.09	0.22	0.06	0.418	0.09	0.22
4	Medial orbitofrontal – frontal pole, left	0.16	0.023	0.06	0.377	-0.06	0.414
5	Inferior parietal – middle temporal, left	-0.15	0.034	0.04	0.569	0.17	0.015
SCPT_SEN
1	Fusiform – pars orbitalis, left	0.01	0.886	0.01	0.938	-0.01	0.942
2	Fusiform – pars opercularis, left	-0.09	0.201	-0.05	0.464	0	0.999
3	Bank of the superior temporal sulcus – frontal pole, right	-0.07	0.353	-0.04	0.588	-0.07	0.353
4	Posterior cingulate – temporal pole, left	-0.04	0.545	-0.03	0.67	-0.04	0.545
5	Entorhinal – lateral orbitofrontal, right	0.04	0.622	0.02	0.806	0.04	0.622
VSPLOT TC
1	Inferior parietal – paracentral, right	-0.11	0.127	-0.04	0.539	0.01	0.856
2	Superior parietal – supramarginal, left	0.16	0.027	0.01	0.918	-0.02	0.757
3	Cuneus – superior parietal, left	0.18	0.011	0.03	0.708	0.01	0.862
4	Pars orbitalis – superior parietal, left	-0.07	0.303	-0.02	0.728	-0.05	0.445
5	Parahippocampal – temporal pole, left	-0.12	0.086	0.17	0.016	0.02	0.758
Correlations between the best predicted cognitive scores fiber features for the top connections. Univariate correlation coefficients and associated p-values (uncorrected) based on robust correlations between the 5 best predicted cognitive scores (see main-text for details) and three different fiber features – number of fibers, fiber volume, and fiber length (voxels intersected) – following ReAl-L…
