# Supplementary material for: GPU-accelerated connectome discovery at scale
Source: Nat Comput Sci. 2022 May 30;2(5):298–306. doi: 10.1038/s43588-022-00250-z (PMC10766542; doi:10.1038/s43588-022-00250-z)
Supplement: Supplementary file 5 — Data to reproduce Fig. 1. [file 43588_2022_250_MOESM5_ESM.zip]

Archive with 22 entries (21 files):
- Source_Data_Figure_1/
- Source_Data_Figure_1/runtimes_Ntheta.mat
- Source_Data_Figure_1/.DS_Store
- __MACOSX/Source_Data_Figure_1/._.DS_Store
- Source_Data_Figure_1/phi_mat.mat
- __MACOSX/Source_Data_Figure_1/._phi_mat.mat
- Source_Data_Figure_1/Predictors_ReAlLiFE_2M_scan1.mat
- Source_Data_Figure_1/Predictors_COMMIT2_scan2.mat
- Source_Data_Figure_1/Predictors_ReAlLiFE_2M_scan2.mat
- Source_Data_Figure_1/Predictors_COMMIT2_scan1.mat
- Source_Data_Figure_1/runtimes_Nv.mat
- Source_Data_Figure_1/Predictors_LiFE_scan1.mat
- Source_Data_Figure_1/Reliability_matrix.mat
- Source_Data_Figure_1/Predictors_LiFE_scan2.mat
- Source_Data_Figure_1/runtimes_Nf.mat
- Source_Data_Figure_1/Readme.txt
- __MACOSX/Source_Data_Figure_1/._Readme.txt
- Source_Data_Figure_1/mean_reliability.mat
- Source_Data_Figure_1/Predictors_SIFT2_scan1.mat
- Source_Data_Figure_1/Predictors_PreLiFE_scan1.mat
- Source_Data_Figure_1/Predictors_SIFT2_scan2.mat
- Source_Data_Figure_1/Predictors_PreLiFE_scan2.mat
