# Supplementary material for: GPU-accelerated connectome discovery at scale
Source: Nat Comput Sci. 2022 May 30;2(5):298–306. doi: 10.1038/s43588-022-00250-z (PMC10766542; doi:10.1038/s43588-022-00250-z)
Supplement: Supplementary file 6 — Data to reproduce Fig. 2. [file 43588_2022_250_MOESM6_ESM.zip]

Archive with 11 entries (10 files):
- Source_Data_Figure_2/
- Source_Data_Figure_2/Subject IDs for behavioral predictions.xlsx
- __MACOSX/Source_Data_Figure_2/._Subject IDs for behavioral predictions.xlsx
- Source_Data_Figure_2/.DS_Store
- __MACOSX/Source_Data_Figure_2/._.DS_Store
- Source_Data_Figure_2/groupwise_significance.mat
- Source_Data_Figure_2/wordclouds.mat
- Source_Data_Figure_2/Readme.txt
- __MACOSX/Source_Data_Figure_2/._Readme.txt
- Source_Data_Figure_2/overall_significance.mat
- Source_Data_Figure_2/fraction_features.mat
