# Supplementary material for: GPU-accelerated connectome discovery at scale
Source: Nat Comput Sci. 2022 May 30;2(5):298–306. doi: 10.1038/s43588-022-00250-z (PMC10766542; doi:10.1038/s43588-022-00250-z)
Supplement: Supplementary file 6 — Data to reproduce Fig. 2. [file 43588_2022_250_MOESM6_ESM.zip › Source_Data_Figure_2/Subject IDs for behavioral predictions.xlsx]

## Sheet: Sheet1
List of subject IDs from HCP database (https://www.humanconnectome.org/study/hcp-young-adult/data-releases).
100206	105923	115724	146937	153227	160729	186141	449753	523032	571548
100307	106016	116524	147636	153631	160830	192035	453441	524135	573249
100408	106824	117122	147737	153732	160931	193441	454140	529953	573451
100610	107321	118225	148032	153833	161327	194746	461743	530635	578158
101006	107725	118528	148133	154229	161630	199251	462139	531536	580751
101309	108020	122822	148335	154431	161731	200614	465852	540436	581349
101410	108121	123824	148840	154835	162026	205119	467351	541640	581450
101915	108222	125525	149236	155231	162329	209935	479762	545345	583858
102008	108828	130013	149842	155635	162733	217429	480141	548250	635245
102109	110411	132017	150019	156031	163432	228434	486759	550439	673455
102513	111312	134425	150524	156233	163836	249947	495255	552241	713239
102614	111716	135124	150928	156334	164636	325129	497865	555954	715041
102816	112314	135528	151223	157336	166640	341834	506234	557857	735148
103111	112920	136227	151425	157437	168240	394956	512835	558657	792766
103414	113619	138534	151627	157942	168341	414229	516742	559457	792867
103515	113922	140925	151829	158035	171330	421226	517239	561444	818859
103818	114318	145834	152225	159239	173132	424939	518746	561949	856463
104012	114419	146331	152427	159340	173233	433839	519647	567052	885975
105014	115219	146634	153025	159441	179952	445543	520228	570243	889579
105115	115320	146735	153126	159744	185139	448347	522434	571144	919966
